# Supplementary material for: Reduction of Cell Proliferation by Acute C2H6O Exposure
Source: Cancers (Basel). 2021 Oct 5;13(19):4999. doi: 10.3390/cancers13194999 (PMC8508324; doi:10.3390/cancers13194999)
Supplement: Supplementary file 1 [file cancers-13-04999-s001.zip]

Archive with 1 entries (1 files):
- cancers-1367562-supplementary.pdf
